# Supplementary material for: Blood concentrations of per- and polyfluoroalkyl substances are associated with autoimmune-like effects in American alligators from Wilmington, North Carolina
Source: Front Toxicol. 2022 Oct 20;4:1010185. doi: 10.3389/ftox.2022.1010185 (PMC9630345; doi:10.3389/ftox.2022.1010185)
Supplement: Supplementary file 1 [file Table2.XLSX]

## Sheet: Sort by LW vs CFR (2)
Table S2. Alligators sampled and detected PFAS concentration
											PFAS Concentration (ng/ml of serum)
ID #	Date	Location	Site	Latitute	Longitude	Sex	SVL (cm)	TG (cm)	BMI		PFBA	PMPA	NVHOS	PFHxA	GenX	PFO4DA	6:2 FTS	PFHxS	PFOA	Nafion BP2	PFO5DoDa	PFNA	PFDA	PFOS	Total PFAS	Number Detected	WBC Counts	Helmet Cells	dsDNA ELISA	Lysozyme	Lesions	TBARS
1300	2019-04-30	Bald Head Island	CFR	33.8609	-78.0006	F	66	30	0.227273		0.249952	0.841309	0	0.0148492	10.293	0	10.0831	0.0431335	0.0799031	0.290593	0.128887	0.169706	3.96316	9.43118	35.5888	12	X	No				X
1304	2019-04-30	Bald Head Island	CFR	33.8609	-78.0006	M	68.2	28.5	0.208944		0.136355	0	0	0.0671805	0	0.0912168	0	0.101066	0.0799031	0.405331	0.152865	0.395104	6.92625	28.1369	36.4922	10
1307	2019-05-01	Bald Head Island	CFR	33.8655	-77.9938	M	61.2	27.2	0.222222		0.174774	0.224433	0	0.0468584	8.856	0.0912168	18.8396	0.109186	0.127199	0.316407	0.274272	0.298897	6.75093	5.51464	41.6244	13	X	Yes				X
1507	2019-05-01	Bald Head Island	CFR	33.8632	-77.9947	M	115	54	0.234783		0.188157	0	0	0.0481721	1.064	0.0912168	0	0.484119	0.0799031	0	0.185457	0.249362	5.93287	17.0448	25.3681	10	X	Yes				X
1508	2019-05-01	Bald Head Island	CFR	33.8627	-77.992	M	88	42	0.238636		0.162006	0	0	0.0715796	0	0.0912168	0	0.114516	0.0799031	0.195093	0.133746	0.284536	7.27373	7.04018	15.4465	10	X	Yes				X
1517	2019-05-01	Bald Head Island	CFR	33.8581	-77.9965	M	49	20.2	0.206122		0.174181	0.2089	0	0.0734108	0	0	0	0.0833712	0.0799031	0.263098	0.129946	0.169706	3.7234	3.89595	8.80187	10
1603	2019-05-01	Bald Head Island	CFR	33.8655	-77.9938	M	132	63	0.238636		0.260959	0	0.0571607	0.068887	0.795	0	4.86047	0.0643192	0.123696	0.418657	0.173936	0.290758	4.73793	87.3832	99.235	12	X	Yes				X
1318	2019-06-04	Greenfield Lake	CFR	34.1241	-77.9644	F	88	35.8	0.203409		1.87934	0	0.721972	0.469812	0	0.160012	0	2.06836	0.763596	1.36756	1.0962	1.10906	23.3361	64.2622	97.2342	11				X
1531	2018-10-25	Greenfield Lake	CFR	34.2107	-77.9379	F	109.8	50.6	0.230419		0.0537401	0	0.458626	0	0	0.0912168	5.63712	0.16541	0.207799	1.03468	0.339068	0.823972	11.1124	166.969	186.893	11				X	X	X
1533	2018-10-25	Greenfield Lake	CFR	34.2107	-77.9379	M	89.6	44.2	0.246652		0	0.91	0	0	0	0	0	27.15	0	7.75	0	8.45	88.82	4061.19	4194.27	6				X		X
1535	2019-06-13	Greenfield Lake	CFR	34.1241	-77.9644	M	61	24	0.196721		1.83347	0	0	0.651088	0	0.181176	0	1.19553	0.628771	0	1.09605	0.95672	0	12.8117	19.3545	8		No
1539	2019-06-03	Greenfield Lake	CFR	34.1241	-77.9644	F	89	40	0.224719		2.04884	0	0.656682	0.801659	0	0.194432	0	2.29132	0.641014	1.34424	0	1.10138	9.01966	59.097	77.1962	10	X			X		X
1601	2019-04-18	Greenfield Lake	CFR	34.2117	-77.9381	M	153	71.2	0.23268		1.87155	0	0	0.499323	0	0	0	0.765873	0.670455	0	0	1.11222	5.38747	22.6705	32.9774	7			X	X		X
1602	2019-04-18	Greenfield Lake	CFR	34.2118	-77.9369	M	121.6	59	0.242599		1.30718	0	0	0.28018	0	0.159694	0	0.914315	0.6561	1.24706	1.09615	1.00723	16.0275	19.6952	42.3906	10	X		X	X	X	X
1607	2019-05-23	Greenfield Lake	CFR	34.2082	-77.9311	M	95.4	46.6	0.244235		2.02973	0	0.626401	0.74613	14.96	0.159913	0	3.43154	0.590683	1.19187	0	0.974117	0	47.6345	72.3449	10		No		X	X	X
1620	2019-08-25	Greenfield Lake	CFR	34.2116	-77.9368	M	79	36	0.227848		2.2391	0	0.479796	68.8185	0	0.181341	0	2.39135	0.701271	1.30662	1.09539	1.06418	0	31.1097	109.387	10				X		X
1622	2019-08-30	Greenfield Lake	CFR	34.2127	-77.9415	M	104.6	45.6	0.217973		1.78217	0	0	0.830101	0	0	0	0.516346	0.655594	1.14094	0	0.895853	7.90881	11.8035	25.5333	8				X		X
1623	2019-08-25	Greenfield Lake	CFR	34.2116	-77.9368	M	63.6	26.6	0.209119		1.97907	0	0	0.703369	0	0	0	1.11688	0.723749	1.27382	1.09605	1.11412	0	16.6074	24.6144	8		Yes		X	X	X
1624	2019-06-27	Greenfield Lake	CFR	34.2075	-77.9327	F	92	38.5	0.209239		0.151441	0	0	0.0470502	0.775	0.0912168	0	0.256733	0.0799031	0.123744	0.11459	0.169706	1.45945	9.25869	12.5275	11	X	No		X		X
1627	2019-06-13	Greenfield Lake	CFR	34.1249	-77.9644	M	86.4	37.4	0.216435		26.3866	0	0	1.12899	0	0	0	0.676239	1.29461	0	0	0.77207	0	5.2197	35.4782	6	X	Yes		X		X
1629	2019-06-04	Greenfield Lake	CFR	34.2116	-77.9368	F	103.6	45.8	0.221042		0	0	0.0848528	0.0148492	0.122329	0	0	0.0431335	0.0799031	0.192	0.06	0.169706	0.841457	4.153	5.76123	10		Yes	X	X		X
1630	2019-06-27	Greenfield Lake	CFR	34.2075	-77.9327	F	57.3	26.8	0.233857		0.193478	0	0	0.0623795	8.904	0.0912168	8.42142	0.0941397	0.140833	0.234541	0.1453	0.308538	3.64369	14.6331	36.8726	12		No		X		X
1633	2019-06-04	Greenfield Lake	CFR	34.2116	-77.9368	M	121.6	61.8	0.254112		1.90743	1.45826	0	0.777243	0.77	0	0	0.611024	0.637177	1.17684	0	0.967228	4.71562	32.1248	45.1457	10	X	Yes	X	X	X	X
1637	2019-06-03	Greenfield Lake	CFR	34.2116	-77.9368	M	73	31	0.212329		1.82563	0	0	0.828086	0	0.0912168	95.2215	0.969845	0.649994	1.16967	1.10272	1.03287	9.62079	26.7259	139.238	11				X		X
1638	2019-06-04	Greenfield Lake	CFR	34.1241	-77.9644	M	73	31	0.212329		1.908	0	0.632933	0.692616	0	0.0912168	0	1.70461	0.565986	0	0	0.769904	0	12.0713	18.4366	8	X			X		X
1639	2019-06-03	Greenfield Lake	CFR	34.2135	-77.9429	F	115.8	64.2	0.277202		0	0	0	0	0	0	0	0	0	0.123744	0	0.169706	0.841457	0.648	1.78291	4	X			X		X
1641	2019-08-25	Greenfield Lake	CFR	34.1241	-77.9644	F	122	68.5	0.280738		1.97523	0	0	67.2308	0	0	0	0.744163	0.69364	1.16796	0	1.00183	0	50.6078	123.421	7	X	Yes		X		X
1642	2019-06-21	Greenfield Lake	CFR	34.2113	-77.9443	F	52	21.4	0.205769		1.75119	0	0	0.713563	14.99	0	0	1.33905	0.717093	1.32993	1.28424	1.39636	16.4078	24.8013	64.7305	10	X	Yes		X		X
1643	2019-10-14	Greenfield Lake	CFR	34.2106	-77.9425	M	74.6	31.2	0.209115		11	0	0	0.37	0	0	0	17.71	0.0799031	1.95	1.55	2.9	36.96	219.93	292.45	9	X	Yes		X		X
1644	2019-06-27	Greenfield Lake	CFR	34.2075	-77.9327	F	113	53.8	0.238053		0	0	0	0.0898696	0	0.183834	0	2.877	0.750618	2.38983	1.13021	1.99014	55.7595	647.431	712.602	9	X	Yes	X	X
1645	2019-10-14	Greenfield Lake	CFR	34.2026	-77.9356	F	97.8	44.6	0.228016		9.67	0	0	0.3	0	0	0	10.24	0	0	0.82	0	38.82	513.8	573.65	6		No	X	X		X
1649	2019-08-30	Greenfield Lake	CFR	34.2071	-77.9313	F	143.2	60.6	0.211592		0.222795	0	0	0.0848309	0	0.0912168	0	0.103914	0.0799031	0.123744	0.109764	0.169706	1.5365	7.03542	9.55779	10				X		X
1650	2019-08-25	Greenfield Lake	CFR	34.2116	-77.9368	M	73	32	0.219178		6.84382	0	0.628381	0.618851	0	0	0	2.77739	0.571878	1.25805	0	0.750528	0	10.3142	23.7631	8	X					X
1632	2019-06-13	Hawkswater	CFR	34.131	-77.985	M	107.4	59	0.274674		2.34578	0	0	0.855239	0	0	0	1.15916	0.604986	1.29981	1.11502	0.954971	5.41824	7.37247	21.1257	9		Yes				X
1631	2019-06-13	Oak Island Golf Course	CFR	33.9029	-78.0669	F	95.8	38.6	0.201461		0.161165	0	0	0.065148	0	0.0912168	9.04471	1.04428	0.0799031	0.258539	0.147263	0.169706	3.80974	13.0295	27.9011	11		No			X	X
1640	2019-06-13	Oak Island Golf Course	CFR	33.9029	-78.0669	M	73	31.8	0.217808		0.196911	0.158176	0	0.0594576	0.445	0.0912168	0	0.102866	0.0799031	0.123744	0.117	0.169706	2.65017	8.57169	12.7658	12		Yes				X
1646	2019-06-13	Oak Island Golf Course	CFR	33.9029	-78.0669	F	121.8	55	0.22578		0.147714	0	0	0.05964	1.123	0	0	0.841721	0.0799031	0.18378	0.151659	0.169706	2.91281	5.07847	10.7484	10	X	Yes				X
1651	2019-06-13	Oak Island Golf Course	CFR	33.9029	-78.0669	M	56	21.8	0.194643		0.170214	0	0	0.055824	1.092	0.0912168	37.3519	0.244234	0.0799031	0.123744	0.190856	0.169706	1.75718	2.19391	43.5207	12
1537	2019-06-03	Orton Pond	CFR	34.0556	-77.9592	M	106.4	51.8	0.243421		1.73579	0	0.495876	0.765663	0	0.177123	0	0.67066	0.649231	1.1818	1.10535	1.01769	6.39456	8.04632	22.2401	11						X
1541	2019-05-23	Orton Pond	CFR	34.0556	-77.9592	M	173.4	73	0.210496		2.04551	0	0.708126	0.743101	0	0.171536	0	0.658424	0.561627	0	0	0.805762	0.841457	3.94925	10.4848	9	X	No				X
1604	2019-05-15	Orton Pond	CFR	34.0289	-77.9821	F	105	44.2	0.210476		2.06268	0	0	0.920251	0	0	0	9.9282	0.601395	0	0	1.06034	6.41435	13.9947	34.9819	7	X	No				X
1608	2019-05-15	Orton Pond	CFR	34.0289	-77.9821	M	97.2	40.2	0.20679		1.87838	0	0	0.715237	0	0	0	0	1.20414	0	0	0.924124	10.5696	3.97813	19.2696	6		Yes				X
1625	2019-09-02	Orton Pond	CFR	34.0636	-77.9623	F	75.8	30.2	0.199208		2.50639	0	0	0.743303	0	0	0	4.62255	0.561045	0	0	0.811715	0	1.50938	10.7544	6						X
1709	2019-10-11	Orton Pond	CFR	34.0546	-77.9593	M	174.4	87.9	0.252007		0	0	0	0.047	0	0	0	0	0	0.195	0.099	0.169706	3.467	10.957	14.9347	6	X	Yes				X
1711	2019-10-12	Orton Pond	CFR	34.0546	-77.9593	M	95	40.4	0.212632		0	0	0	0.036	0	0	0	0	0	0	0.107	0.912	3.825	6.37	11.25	6
1626	2019-08-25	Wilmington	CFR	34.1602	-77.9413	M	175.8	103.2	0.293515		2.36023	0	0.667785	0.870334	0	0	0	0.543857	0.612349	1.31891	1.09914	0.976271	466.486	8.72938	483.664	10	X		X		X	X
1714	2019-10-11	Wilmington	CFR	34.1602	-77.9413	F	119.2	59.8	0.250839		0	0	0	0.034	0	0	0	0	0	0.21	0.146	0.169706	2.421	12.626	15.6067	6	X	Yes	X
1710	2019-10-11	Wilmington	CFR	33.9713	-78.0003	M	75.4	32	0.212202		0	0	0	0.152	0	0	0	0.489	0	0.348	0.217	0.169706	0.841457	4.789	7.00616	7	X	Yes
1712	2019-10-11	Wilmington	CFR	33.9713	-78.0003	F	63.8	27	0.211599		0	0	0	0.07	0	0	0	0	0	0.206	0.158	0.169706	0.841457	4.728	6.17316	6		No
1501	2018-07-24	Lake Waccamaw	LW	34.2937	-78.5494	M	95.8	42	0.219207		0	0	0	0	0	0	0	0.305628	0.352641	0	0.143765	0.354312	4.99708	14.6819	20.8353	7	X	No	X	X		X
1502	2018-07-25	Lake Waccamaw	LW	34.2937	-78.5494	M	111	47	0.211712		0.0537401	0.138045	0	0	0	0	0	0.16216	0.274261	0	0	0.380061	3.49725	8.27583	12.7813	4	X	No	X	X		X
1503	2018-07-25	Lake Waccamaw	LW	34.2937	-78.5494	M	119.2	50	0.209732		0	0	0	0	0	0	0	0	0.113	0	0	0.169706	0.841457	6.654	7.77816	4				X		X
1505	2018-07-25	Lake Waccamaw	LW	34.2937	-78.5494	F	114.6	53.2	0.232112		0	0	0	0	0	0	0	0	0.868	0	0	0.543	0.841457	8.195	10.4475	4				X		X
1509	2018-08-13	Lake Waccamaw	LW	34.2937	-78.5494	M	87.6	37	0.211187		0	0	0	0	0	0	0	0.087	0	0	0	0.242	0.841457	3.658	4.82846	5				X
1510	2018-08-13	Lake Waccamaw	LW	34.2937	-78.5494	M	97.8	46.3	0.236708		0	0.097	0	0	0	0	0	0.063	0	0	0	0.43	0.841457	7.845	9.27646	4				X		X
1512	2018-08-13	Lake Waccamaw	LW	34.2787	-78.5401	M	74.8	30.8	0.205882		0	0	0	0	0	0	0	0.566	0	0	0	0.695	1.439	16.17	18.87	6				X		X
1513	2018-08-14	Lake Waccamaw	LW	34.2689	-78.5291	M	87.2	38	0.21789		0	0.112	0	0	0	0	0	0.399	2.815	0	0	0.444	0.841457	6.516	11.1275	9				X		X
1520	2019-05-28	Lake Waccamaw	LW	34.2937	-78.5494	M	112	52.2	0.233036		0.207976	0.301484	0	0.0777188	0	0.0912168	0	0.109258	0.0799031	0	0.109986	0.169706	0	0.768682	1.91593	8				X		X
1522	2018-08-14	Lake Waccamaw	LW	34.2937	-78.5494	M	92	42	0.228261		0.0779605	0	0	0	0	0.0912168	0	0.0654334	0.125335	0	0.113853	0.694553	4.90717	11.228	17.3035	4				X		X
1523	2018-08-14	Lake Waccamaw	LW	34.3102	-78.549	M	86	37.4	0.217442		0	0	0	0	0	0	0	0.063	0	0	0	0.242	0.841457	4.727	5.87346	5				X		X
1524	2018-08-14	Lake Waccamaw	LW	34.3148	-78.542	M	105.2	47.2	0.224335		0	0	0	0	0	0	0	0.548	0.217	0	0	0.914	1.915	25.156	28.75	5	X	No	X	X		X
1525	2018-08-13	Lake Waccamaw	LW	34.2937	-78.5494	M	72	34	0.236111		0	0	0	0	0	0	0	0.13	0.353	0	0	0.778	0.841457	9	11.1025	3				X		X
1526	2018-08-13	Lake Waccamaw	LW	34.2937	-78.5494	M	76	32	0.210526		0	0	0	0	0	0	0	0	0	0	0	0.417	1.769	16.381	18.567	4				X		X
1527	2018-08-13	Lake Waccamaw	LW	34.2967	-78.477	M	77.2	38.2	0.247409		0	0	0	0	0	0	0	0.433	0	0	0	0.319	0.841457	7.698	9.29146	4				X		X
1528	2018-08-14	Lake Waccamaw	LW	34.3159	-78.5138	M	150.5	74	0.245847		0	0	0	0	0	0	0	0.141	0	0	0	0.737	2.815	36.85	40.543	8				X		X
1532	2019-05-28	Lake Waccamaw	LW	34.3157	-78.5392	F	103.8	50.2	0.241811		0.173723	0	0	0.0661489	0	0	0	3.35417	0.0799031	0	0.109979	0.169706	1.50593	2.07573	7.53529	8	X		X	X		X
1534	2019-05-28	Lake Waccamaw	LW	34.3046	-78.5529	F	61	28.2	0.231148		0.165965	0	0	0.0651773	0	0.0912168	0	0.0935517	0.0799031	0	0	0.169706	1.65093	0.247487	2.56394	9	X	No		X
1536	2019-05-28	Lake Waccamaw	LW	34.3178	-78.5314	F	131.2	62.5	0.238186		0.165294	0	0	0.0825063	0	0.0912168	0	0.0916948	0.0799031	0	0.109681	0.169706	0.841457	1.02528	2.65674	7	X	No	X	X		X
1538	2019-05-28	Lake Waccamaw	LW	34.3046	-78.5529	M	62.2	27.2	0.21865		0.256048	0	0	0.0544747	0	0	0	0.0723781	0.0799031	0.123744	0	0.169706	0	0.389312	1.14557	8	X	No		X		X
1542	2019-05-28	Lake Waccamaw	LW	34.3046	-78.5529	M	145.4	74	0.25447		0.14371	0	0	0.0773676	0	0.0912168	0	0.0431335	0.0799031	0	0	0.169706	2.28504	2.84697	5.73704	8	X	No	X	X		X
1544	2019-05-28	Lake Waccamaw	LW	34.282	-78.542	F	93.3	44	0.235798		0.156067	0	0	0.0821371	0	0.0912168	0	0.0795802	0.0799031	0	0	0.169706	0.841457	1.92328	3.42335	7	X	No	X	X		X
1634	2019-08-30	Lake Waccamaw	LW	34.3038	-78.5529	F	66	29.2	0.221212		0.160915	0	0	0.0793927	0	0	0	0.12999	0.0799031	0	0	0.169706	0.841457	1.21458	2.67594	2	X					X
1701	2019-10-10	Lake Waccamaw	LW	34.2819	-78.542	M	59	25.8	0.218644		0	0	0	0.039	0	0	0	0	0	0	0	0	0	2.55	2.589	2	X	No				X
1702	2019-10-10	Lake Waccamaw	LW	34.3122	-78.5465	M	85	38.2	0.224706		0	0	0	0.05	0	0	0	0	0	0	0	0	0	2.298	2.348	3	X	No				X
1720	2019-10-13	Lake Waccamaw	LW	34.2937	-78.5494	F	107.6	44.8	0.208178		0	0	0	0.028	0	0	0	0	0	0	0	0	0.841457	2.273	3.14246	5	X	No	X
										LOD	0.076	0.085	0.12	0.021	0.173	0.129	0.255	0.061	0.113	0.175	0.003	0.24	1.19	0.35
											PFBA ng/mL	PMPA ng/mL	NVHOS ng/mL	PFHxA ng/mL	GenX ng/mL	PFO4DA ng/mL	6:2 FTS ng/mL	PFHxS ng/mL	PFOA ng/mL	Nafion BP2 ng/mL	PFO5DoDa ng/mL	PFNA ng/mL	PFDA ng/mL	PFOS ng/mL
	Red font indicates interpolated values when analytet was detectable but below the method reporting limit.
