# Supplementary material for: Blood concentrations of per- and polyfluoroalkyl substances are associated with autoimmune-like effects in American alligators from Wilmington, North Carolina
Source: Front Toxicol. 2022 Oct 20;4:1010185. doi: 10.3389/ftox.2022.1010185 (PMC9630345; doi:10.3389/ftox.2022.1010185)
Supplement: Supplementary file 2 [file Table1.XLSX]

## Sheet: Sheet1
Table S7. Results of general linear modeling with fixed effects of location, sex
Multivariate Tests
Effect	CFR/LW Fold Change; Total PFAS	Value	F-statistic	Hypothesis df	Error df	Sig	Partial Eta Squared	Observed Power
Intercept	1.9	1.09	4.3	14	55	<.001	0.52	1
SVL		0.45	1.8	14	55	0.07	0.31	0.85
Sex		0.15	0.6	14	55	0.86	0.13	0.32
Month		0.76	3	14	55	0.002	0.43	0.99
Year		1.09	4.3	14	55	<.001	0.52	1
Location		0.95	3.7	14	55	<.001	0.49	1
Between-Subject Tests
PFAS	CFR/LW Fold Change	Adj. R2	Effect	F-statistic	df	Sig.	Partial Eta Squared	Observed Power
PFBA	13	0.21	Corrected Model	4.26697	6	0.00104839	0.273518	0.970734
			Intercept	1.65328	1	0.202874	0.0237359	0.245003
			SVL	0.0385159	1	0.844996	0.00056609	0.0543001
			Sex	1.33464	1	0.252026	0.0192492	0.206802
			Month	0.421611	1	0.518322	0.00616195	0.0981139
			Year	1.65511	1	0.202628	0.0237615	0.245221
			Location	6.98775	1	0.0101794	0.0931852	0.740855
PMPA	2.4	0.03	Corrected Model	0.686582	6	0.661054	0.0571204	0.254461
			Intercept	1.86591	1	0.176445	0.0267071	0.270331
			SVL	0.253017	1	0.616584	0.00370705	0.0786202
			Sex	0.0866998	1	0.769312	0.00127337	0.0597099
			Month	0.928867	1	0.338573	0.0134757	0.158113
			Year	1.8637	1	0.176698	0.0266762	0.270068
			Location	2.04008	1	0.157779	0.0291273	0.290922
NVHOS	ND at LW; .04 ng/mL at CFR	0.04	Corrected Model	1.48868	6	0.19522	0.116104	0.540236
			Intercept	0.170361	1	0.68109	0.00249904	0.0691783
			SVL	1.63341	1	0.205578	0.0234572	0.242627
			Sex	0.0438266	1	0.834802	0.000644094	0.0548947
			Month	0.0179083	1	0.893939	0.000263287	0.0519966
			Year	0.170551	1	0.680922	0.00250183	0.0692
			Location	4.52245	1	0.0370848	0.0623593	0.554332
PFHxA	17	0.02	Corrected Model	1.2544	6	0.290169	0.0996526	0.460113
			Intercept	0.738701	1	0.393097	0.0107465	0.135442
			SVL	0.119219	1	0.730949	0.00175016	0.0633793
			Sex	0.11226	1	0.738617	0.00164816	0.0625928
			Month	0.708656	1	0.402841	0.0103139	0.131876
			Year	0.738574	1	0.393138	0.0107447	0.135427
			Location	2.13904	1	0.148198	0.0304972	0.302547
GenX	ND at LW; .15 ng/mL at CFR	0.17	Corrected Model	3.52485	6	0.00426819	0.237233	0.931016
			Intercept	0.135407	1	0.714034	0.00198732	0.0652111
			SVL	6.11504	1	0.0159086	0.0825074	0.683627
			Sex	0.31212	1	0.578217	0.00456903	0.0854201
			Month	8.07082	1	0.0059304	0.106096	0.799721
			Year	0.133146	1	0.716325	0.0019542	0.064955
			Location	4.54264	1	0.036678	0.0626202	0.556178
PFO4DA	2.6	0.16	Corrected Model	3.25393	6	0.00716156	0.223067	0.907396
			Intercept	0.090874	1	0.763989	0.0013346	0.0601801
			SVL	0.00735744	1	0.931897	0.000108186	0.0508197
			Sex	0.0437781	1	0.834893	0.000643381	0.0548893
			Month	10.6818	1	0.00169861	0.135759	0.896497
			Year	0.0925857	1	0.761845	0.0013597	0.0603729
			Location	1.66536	1	0.201251	0.0239052	0.246446
6:2-FTS	ND at LW; .19 ng/mL at CFR	0.07	Corrected Model	1.95124	6	0.0849577	0.14688	0.678588
			Intercept	0.921647	1	0.340444	0.0133724	0.15725
			SVL	4.6042	1	0.0354667	0.063415	0.561774
			Sex	0.126669	1	0.723013	0.00185932	0.0642219
			Month	2.66841	1	0.10698	0.0377596	0.363536
			Year	0.91766	1	0.341484	0.0133153	0.156773
			Location	4.56521	1	0.0362288	0.0629118	0.558235
PFHxS	3.9	0.11	Corrected Model	2.49586	6	0.0305201	0.180478	0.801548
			Intercept	1.14726	1	0.28791	0.0165916	0.184294
			SVL	0.715915	1	0.400455	0.0104185	0.132737
			Sex	0.983811	1	0.324776	0.0142615	0.164689
			Month	1.73632	1	0.192028	0.0248983	0.254915
			Year	1.14664	1	0.28804	0.0165827	0.184218
			Location	9.17396	1	0.00346792	0.118874	0.847519
PFOA	2	0.07	Corrected Model	1.89412	6	0.0943862	0.143196	0.663144
			Intercept	1.98086	1	0.163854	0.0283058	0.28394
			SVL	0.0734304	1	0.787227	0.00107869	0.0582168
			Sex	0.05871	1	0.809276	0.000862637	0.0565633
			Month	3.60707	1	0.0617771	0.0503731	0.465169
			Year	1.97604	1	0.164361	0.0282388	0.28337
			Location	5.29884	1	0.0244084	0.0722909	0.621487
Nafion_bp2	96	0.26	Corrected Model	5.32972	6	0.00014802	0.319852	0.992322
			Intercept	3.26976	1	0.0749898	0.0458786	0.429741
			SVL	0.147966	1	0.701688	0.00217124	0.0666347
			Sex	0.0875212	1	0.768254	0.00128542	0.0598024
			Month	1.39859	1	0.241078	0.020153	0.214483
			Year	3.27004	1	0.0749778	0.0458823	0.429771
			Location	23.1947	1	8.53281e-06	0.254342	0.997341
PFO5DoDA	12	0.13	Corrected Model	2.76627	6	0.0182168	0.196195	0.84709
			Intercept	0.257114	1	0.61375	0.00376685	0.0790903
			SVL	0.618258	1	0.434427	0.00901011	0.121179
			Sex	0.211445	1	0.647104	0.00309985	0.0738611
			Month	0.405132	1	0.526588	0.00592253	0.0961959
			Year	0.25788	1	0.613224	0.00377803	0.0791782
			Location	7.16595	1	0.00930425	0.0953351	0.75143
PFNA	1.9	0.28	Corrected Model	5.78358	6	6.56219e-05	0.337887	0.995806
			Intercept	15.6145	1	0.000187237	0.186744	0.973515
			SVL	0.00254457	1	0.959917	3.74188e-05	0.0502834
			Sex	0.0390706	1	0.843899	0.000574238	0.0543622
			Month	0.180284	1	0.672469	0.00264423	0.0703075
			Year	15.6097	1	0.000187621	0.186697	0.973478
			Location	23.723	1	6.95824e-06	0.258637	0.99775
PFDA	2.2	0.17	Corrected Model	3.529	6	0.0042346	0.237446	0.931332
			Intercept	4.80729	1	0.031765	0.0660276	0.579886
			SVL	3.84121	1	0.0541071	0.0534681	0.488971
			Sex	0.550245	1	0.460772	0.00802689	0.113167
			Month	0.0471337	1	0.828778	0.000692662	0.0552652
			Year	4.80647	1	0.0317791	0.0660171	0.579815
			Location	14.9244	1	0.000252228	0.179976	0.967709
PFOS	1.6	0.36	Corrected Model	8.06384	6	1.37027e-06	0.415723	0.999842
			Intercept	20.0448	1	2.96354e-05	0.227666	0.992919
			SVL	0.383607	1	0.537749	0.00560963	0.0936945
			Sex	0.453231	1	0.503086	0.00662103	0.101801
			Month	1.58236	1	0.212724	0.0227408	0.236519
			Year	20.0391	1	2.97037e-05	0.227616	0.992907
			Location	40.4585	1	1.97095e-08	0.373032	0.999992
GLMM with main effect of location (LW or CFR) and sex with random effect of SVL, month, and year. All F-statistic show Roy's Largest Root result of the multivariate analysis of variance. Effects that are significant (p < .05) are bolded. The CFR:LW fold change was calculated with the average of total PFAS and the average of each PFAS; positive values indicate that CFR had higher [PFAS] than LW. I…
